# Supplementary material for: Adolescent health in the Eastern Mediterranean Region: findings from the global burden of disease 2015 study
Source: Int J Public Health. 2017 Aug 3;63(Suppl 1):79–96. doi: 10.1007/s00038-017-1003-4 (PMC5701730; doi:10.1007/s00038-017-1003-4)
Supplement: Supplementary file 2 — Supplementary material 2 (XLSX 29 kb) [file 38_2017_1003_MOESM2_ESM.xlsx]

## Sheet: kreporter (53)
Adolescent health in the Eastern Mediterranean Region: Findings from the Global Burden of Disease 2015 Study
Prefix	First Name:	Middle Name 1	Middle Name 2	Last Name:	Highest degree	Department	Institution/Organization	Institution/Organization City	Institution/Organization State	Institution/Organization Country	Department 2	Institution/Organization 2	Institution/Organization 2 City	Institution/Organization 2 State	Institution/Organization 2 Country	Department 3	Institution/Organization 3	Institution/Organization 3 City	Institution/Organization 3 State	Institution/Organization 3 Country	Department 4	Institution/Organization 4	Institution/Organization 4 City	Institution/Organization 4 State	Institution/Organization 4 Country
Dr.	Peter			Azzopardi	PhD	Center for International Health	Burnet Institute	Melbourne	VIC	Australia	Wardliparingga Aboriginal Research Unit	South African Medical Research Council (SAMRC)	Adelaide	SA	Australia
	Karly			Cini	MClinEpi	Centre for Adolescent Health, Murdoch Childrens Research Institute	The University of Melbourne	Parkville	Victoria	Australia
Dr.	Elissa			Kennedy	MBBS, MPH		Burnet Institute	Melbourne	VIC	Australia
Prof.	Susan			Sawyer	MD	Murdoch Childrens Research Institute	The University of Melbourne	Parkville	Victoria	Australia
Dr.	Charbel			El Bcheraoui	PhD	Institute for Health Metrics and Evaluation	University of Washington	Seattle	Washington	United_States
Dr.	Raghid			Charara	MD		American University of Beirut	Beirut		Lebanon
Dr.	Ibrahim			Khalil	PhD	Institute for Health Metrics and Evaluation	University of Washington	Seattle	Washington	United_States
Dr.	Maziar			Moradi-Lakeh	MD	Department of Community Medicine, Preventive Medicine and Public Health Research Center, Gastrointestinal and Liver Disease Research Center (GILDRC)	Iran University of Medical Sciences	Tehran		Iran
Mr.	Michael			Collison	BS	Institute for Health Metrics and Evaluation	University of Washington	Seattle	Washington	United_States
Prof.	Rima	A		Afifi	PhD		American University of Beirut	Beirut		Lebanon
Dr.	Jamela			Al-raiby	MD		World Health Organization
Mr.	Kristopher	J.		Krohn	BA	Institute for Health Metrics and Evaluation	University of Washington	Seattle	Washington	United_States
Ms.	Farah			Daoud	BA/BS	Institute for Health Metrics and Evaluation	University of Washington
Ms.	Adrienne			Chew	ND	Institute for Health Metrics and Evaluation	University of Washington	Seattle	Washington	United_States
Dr.	Ashkan			Afshin	MD	Institute for Health Metrics and Evaluation	University of Washington	Seattle	Washington	United_States
Dr.	Kyle	J.		Foreman	PhD	Institute for Health Metrics and Evaluation	University of Washington	Seattle	Washington	United_States		Imperial College London	London		United_Kingdom
Dr.	Nicholas	J		Kassebaum	MD	Institute for Health Metrics and Evaluation	University of Washington	Seattle	Washington	United_States	Department of Anesthesiology & Pain Medicine	Seattle Children's Hospital	Seattle	Washington	United_States
Mr.	Michael			Kutz	BS	Institute for Health Metrics and Evaluation	University of Washington	Seattle	Washington	United_States
Dr.	Hmwe	H.		Kyu	PhD	Institute for Health Metrics and Evaluation	University of Washington	Seattle	Washington	United_States
Mr.	Patrick			Liu	BA	Institute for Health Metrics and Evaluation	University of Washington	Seattle	Washington	United_States
Ms.	Helen	E.		Olsen	MA	Institute for Health Metrics and Evaluation	University of Washington	Seattle	Washington	United_States
Ms.	Alison			Smith	BA	Institute for Health Metrics and Evaluation	University of Washington	Seattle	Washington	United_States
Dr.	Jeffrey	D		Stanaway	PhD	Institute for Health Metrics and Evaluation	University of Washington	Seattle	Washington	United_States
Dr.	Haidong			Wang	PhD	Institute for Health Metrics and Evaluation	University of Washington	Seattle	Washington	United_States
Prof.	Johan			Ärnlöv	PhD	Department of Neurobiology, Care Sciences and Society, Division of Family Medicine and Primary Care	Karolinska Institutet	Stockholm		Sweden	School of Health and Social Studies	Dalarna University	Falun		Sweden
Dr.	Aliasghar			Ahmad Kiadaliri	PhD	Department of Clinical Sciences Lund, Orthopedics, Clinical Epidemiology Unit	Lund University	Lund		Sweden
Dr.	Khurshid			Alam	PhD	Murdoch Childrens Research Institute	The University of Melbourne	Parkville	Victoria	Australia		The University of Melbourne	Melbourne	VIC	Australia		The University of Sydney	Sydney	NSW	Australia
Ms.	Deena			Alasfoor	MSc		Ministry of Health	Al Khuwair	Muscat	Oman
Dr.	Raghib			Ali	FRCP		University of Oxford	Oxford		United_Kingdom
Dr.	Reza			Alizadeh-Navaei	PhD	Gastrointestinal Cancer Research Center	Mazandaran University of Medical Sciences	Sari	Mazandaran	Iran
Dr.	Rajaa			Al-Raddadi	PhD		Joint Program of Family and Community Medicine	Jeddah	Makkah	Saudi_Arabia
Dr.	Khalid	A.		Altirkawi	MD		King Saud University	Riyadh		Saudi_Arabia
Prof.	Nelson			Alvis-Guzman	PhD		Universidad de Cartagena	Cartagena de Indias		Colombia
Dr.	Nahla			Anber	PhD		Mansoura University	Mansoura		Egypt
Dr.	Carl Abelardo	T		Antonio	MD	Department of Health Policy and Administration, College of Public Health	University of the Philippines Manila	Manila		Philippines
Dr.	Palwasha			Anwari	MD		Self-employed	Kabul	Kabul	Afghanistan
Dr.	Al			Artaman	PhD		University of Manitoba	Winnipeg	Manitoba	Canada
Mr.	Hamid			Asayesh	PhD	Department of Medical Emergency, School of Paramedic	Qom University of Medical Sciences	Qom		Iran
Dr.	Suzanne	L.		Barker-Collo	PhD	School of Psychology	University of Auckland	Auckland		new_zealand
Dr.	Neeraj			Bedi	MD		College of Public Health and Tropical Medicine	Jazan		Saudi_Arabia
Dr.	Ettore			Beghi	MD		IRCCS - Istituto di Ricerche Farmacologiche Mario Negri	Milan		Italy
Dr.	Derrick	A.		Bennett	PhD	Nuffield Department of Population Health	University of Oxford	Oxford		United_Kingdom
Dr.	Isabela	M		Bensenor	PhD		University of São Paulo	São Paulo	São Paulo	Brazil
Dr.	Zulfiqar	A.		Bhutta	PhD	Centre of Excellence in Women and Child Health	Aga Khan University	Karachi		Pakistan	Centre for Global Child Health	The Hospital for Sick Children	Toronto	ON	Canada
Dr.	Zahid	A		Butt	PhD		Al Shifa Trust Eye Hospital	Rawalpindi	Punjab	Pakistan
Dr.	Carlos	A.		Castañeda-Orjuela	MSc	Colombian National Health Observatory	Instituto Nacional de Salud	Bogota	Bogota, DC	Colombia	Epidemiology and Public Health Evaluation Group, Public Health Department	Universidad Nacional de Colombia	Bogota	Bogota, DC	Colombia
Dr.	Ferrán			Catalá-López	PhD	Department of Medicine	University of Valencia/INCLIVA Health Research Institute and CIBERSAM	Valencia		Spain	Clinical Epidemiology Program	Ottawa Hospital Research Institute	Ottawa		Canada
Dr.	Fiona	J		Charlson	PhD	School of Public Health	University of Queensland	Brisband	QLD	Australia	Institute for Health Metrics and Evaluation	University of Washington	Seattle	Washington	United_States
Dr.	Hadi			Danawi	PhD		Walden University	Minneapolis	Minnesota	United_States
Prof.	Diego			De Leo	DSc		Griffith University	Brisbane	Queensland	Australia
Prof.	Louisa			Degenhardt	PhD	National Drug and Alcohol Research Centre	University of New South Wales	Sydney		Australia
Dr.	Donna			Denno	MD	Department of Pediatrics	University of Washington	Seattle	Washington	United_States	Department of Global Health	University of Washington	Seattle	Washington
Mr.	Kebede			Deribe	MPH		Brighton and Sussex Medical School	Brighton		United_Kingdom	School of Public Health	Addis Ababa University	Addis Ababa		Ethiopia
Prof.	Don	C		Des Jarlais	PhD		Mount Sinai Beth Israel	New York	New York	United_States		Icahn School of Medicine at Mount Sinai	New York City	New York	United_States
Dr.	Subhojit			Dey	PhD		Indian Institute of Public Health-Delhi, Public Health Foundation of India	Gurgaon	Haryana	India
Dr.	Samath	D.		Dharmaratne	MD	Department of Community Medicine, Faculty of Medicine	University of Peradeniya	Peradeniya		Sri_Lanka
Dr.	Shirin			Djalalinia	PhD	Undersecretary for Research & Technology	Ministry of Health & Medical Education	Tehran	Tehran	Iran
Dr.	Holly	E		Erskine	PhD		Queensland Centre for Mental Health Research	Brisbane	QLD	Australia	School of Public Health	University of Queensland	Brisbane	QLD	Australia	Institute for Health Metrics and Evaluation	University of Washington	Seattle	WA	United_States
Dr.	Seyed-Mohammad			Fereshtehnejad	PhD	Department of Neurobiology, Care Sciences and Society (NVS)	Karolinska Institutet	Stockholm		Sweden
Dr.	Alize	J		Ferrari	PhD	School of Public Health	University of Queensland	Brisband	QLD	Australia		Queensland Centre for Mental Health Research	Brisbane	QLD	Australia	Institute for Health Metrics and Evaluation	University of Washington	Seattle	WA	United_States
Dr.	Florian			Fischer	PhD	School of Public Health	Bielefeld University	Bielefeld	North Rhine-Westphalia	Germany
Mr.	Tsegaye	Tewelde		Gebrehiwot	MPH		Jimma University	Jimma	Oromia	Ethiopia
Dr.	Johanna	M.		Geleijnse	PhD	Division of Human Nutrition	Wageningen University	Wageningen		Netherlands
Prof.	Philimon	N		Gona	PhD		University of Massachusetts Boston	Boston	Massachusetts	United_States
Prof.	Harish	Chander		Gugnani	PhD	Departments of Microbiology and Epidemiology & Biostatistics	Saint James School of Medicine	The Quarter		Anguilla
Dr.	Rajeev			Gupta	PhD		Eternal Heart Care Centre and Research Institute	Jaipur	Rajasthan	India
Prof.	Randah	Ribhi		Hamadeh	DPhil		Arabian Gulf University	Manama		Bahrain
Dr.	Samer			Hamidi	DrPH		Hamdan Bin Mohammed Smart University	Dubai		united_arab_emirates
Dr.	Josep Maria			Haro	MD		Parc Sanitari Sant Joan de Déu - CIBERSAM	Sant Boi de Llobregat (Barcelona)		Spain
Prof.	Roderick	J		Hay	DM		International Foundation for Dermatology	London		United_Kingdom		King's College London	London		United_Kingdom
Mr.	Stephen	J.	C.	Hearps	PGDipBiostat	Child Neuropsychology	Murdoch Childrens Research Hospital	Parkville	VIC	Australia
Ms.	Delia			Hendrie	MA	Centre for Population Health Research	Curtin University	Bentley	WA	Australia
Dr.	Peter	J		Hotez	PhD	College of Medicine	Baylor University	Houston	Texas	United_States
Dr.	Guoqing			Hu	PhD	Department of Epidemiology and Health Statistics, School of Public Health	Central South University	Changsha	Hunan	China
Prof.	Jost	B		Jonas	MD	Department of Ophthalmology, Medical Faculty Mannheim	Ruprecht-Karls-University Heidelberg	Mannheim	Germany	Germany
Dr.	André			Karch	MD	Epidemiological and Statistical Methods Research Group	Helmholtz Centre for Infection Research	Braunschweig		Germany	Hannover-Braunschweig Site	German Center for Infection Research	Braunschweig		Germany
Dr.	Seyed	M.		Karimi	PhD		University of Washington Tacoma	Tacoma	WA	United_States
Dr.	Amir			Kasaeian	PhD	Hematology-Oncology and Stem Cell Transplantation Research Center	Tehran University of Medical Sciences	Tehran	Tehran	Iran	Endocrinology and Metabolism Population Sciences Institute	Tehran University of Medical Sciences	Tehran	Tehran	Iran
Mr.	Seifu			Kebede	MS		Mekelle University	Mekele	Tigray	Ethiopia
Dr.	Andre	Pascal		Kengne	PhD		South African Medical Research Council	Cape Town	Western Cape	South_Africa		University of Cape Town	Cape Town	Western Cape	South_Africa
Dr.	Ejaz	Ahmad		Khan	MD		Health Services Academy	Islamabad	Punjab	Pakistan
Dr.	Ardeshir			Khosravi	PhD		Iranian Ministry of Health and Medical Education	Tehran		Iran	Non-Communicable Diseases Research Center	Tehran University of Medical Sciences	Tehran		Iran
Dr.	Jagdish			Khubchandani	PhD	Department of Nutrition and Health Science	Ball State University	Muncie	Indiana	United_States
Dr.	Yoshihiro			Kokubo	PhD	Department of Preventive Cardiology	National Cerebral and Cardiovascular Center	Suita	Osaka	Japan
Dr.	Jacek	A		Kopec	PhD		University of British Columbia	Vancouver	BC	Canada
Dr.	Soewarta			Kosen	MD	Center for Community Empowerment	Health Policy and Humanities, National Institute of Health Research & Development	Jakarta	Daerah Khusus Ibukota (DKI) Jakarta	Indonesia
	Heidi	J.		Larson	PhD	Department of Infectious Disease Epidemiology	London School of Hygiene & Tropical Medicine	London		United_Kingdom	Institute for Health Metrics and Evaluation	University of Washington	Seattle	WA	United_States
Prof.	Anders			Larsson	PhD	Department of Medical Sciences	Uppsala University	Uppsala		Sweden
Dr.	Janet	L		Leasher	OD	College of Optometry	Nova Southeastern University	Fort Lauderdale	Florida	United_States
Dr.	Janni			Leung	PhD	School of Public Health	University of Queensland	Brisbane	QLD	Australia		University of Washington	Seattle	WA	United_States
Dr.	Yongmei			Li	PhD		San Francisco VA Medical Center	San Francisco	California	United_States
Prof.	Paulo	A.		Lotufo	DrPH		University of São Paulo	São Paulo	São Paulo	Brazil
Prof.	Raimundas			Lunevicius	PhD		Aintree University Hospital National Health Service Foundation Trust	Liverpool		United_Kingdom	School of Medicine	University of Liverpool	Liverpool		United_Kingdom
Dr.	Hassan			Magdy Abd El Razek	MBBCH		Mansoura Faculty of Medicine	Mansoura		Egypt
Prof.	Reza			Majdzadeh	PhD	Knowledge Utilization Research Center and Community Based Participatory Research Center	Tehran University of Medical Sciences	Tehran		Iran
Prof.	Azeem			Majeed	MD	Department of Primary Care & Public Health	Imperial College London	London	England	United_Kingdom
Dr.	Peter			Memiah	PhD		University of West Florida	Pensacola	FL	United_States
Prof.	Ziad	A.		Memish	MD		Saudi Ministry of Health	Riyadh		Saudi_Arabia	College of Medicine	Alfaisal University	Riyadh		Saudi_Arabia
Dr.	Walter			Mendoza	MD		United Nations Population Fund	Lima		Peru
	George	A.		Mensah	MD	Center for Translation Research and Implementation Science, National Heart, Lung, and Blood Institute	National Institutes of Health	Bethesda	MD	United_States
Dr.	Francis	Apolinary		Mhimbira	MS		Ifakara Health Institute	Bagamoyo	Coast Region	Tanzania
Dr.	Ted	R		Miller	PhD		Pacific Institute for Research & Evaluation	Calverton	MD	United_States	Centre for Population Health	Curtin University	Perth	WA	Australia
Prof.	Philip	B.		Mitchell	MD		University of New South Wales	Kensington	New South Wales	Australia
Dr.	Lorenzo			Monasta	DSc		Institute for Maternal and Child Health, IRCCS "Burlo Garofolo"	Trieste	TS	Italy
Prof.	Carla	Makhlouf		Obermeyer	DSc	Center for Research on Population and Health, Faculty of Health Sciences	American University of Beirut	Beirut		Lebanon
Prof.	In-Hwan			Oh	PhD	Department of Preventive Medicine, School of Medicine	Kyung Hee University	Seoul		South_Korea
Dr.	Bolajoko	Olubukunola		Olusanya	PhD		Center for Healthy Start Initiative	Lagos	Lagos	Nigeria
Prof.	Alberto			Ortiz	PhD		IIS-Fundacion Jimenez Diaz-UAM	Madrid		Spain
Dr.	Eun-Kee			Park	PhD	Department of Medical Humanities and Social Medicine, College of Medicine	Kosin University	Busan		South_Korea
Mr.	Matti			Parry	MD	Reproductive Health and Reseearch/Adolescents and at-risk populations (RHR/AGH)	World Health Organization	Geneva		Switzerland
Prof.	David	M		Pereira	PhD	REQUIMTE/LAQV, Laboratório de Farmacognosia, Departamento de Química, Faculdade de Farmácia	Universidade do Porto	Porto		Portugal
Prof.	Michael	Robert		Phillips	MD		Shanghai Jiao Tong University School of Medicine	Shanghai		China		Emory University	Atlanta	Georgia	United_States
Dr.	Farshad			Pourmalek	PhD		University of British Columbia	Vancouver	British Columbia	Canada
Dr.	Mostafa			Qorbani	PhD	Non-communicable Diseases Research Center	Alborz University of Medical Sciences	Karaj		Iran
Dr.	Amir			Radfar	MD		A T Still University	Kirksville	MO	United_States
Dr.	Anwar			Rafay	MS		Contech International Health Consultants	Lahore	Punjab	Pakistan		Contech School of Public Health	Lahore	Punjab	Pakistan
Prof.	Vafa			Rahimi-Movaghar	MD	Sina Trauma and Surgery Research Center	Tehran University of Medical Sciences	Tehran	Tehran	Iran
Mr.	Rajesh Kumar			Rai	MPH		Society for Health and Demographic Surveillance	Suri	West Bengal	India
Prof.	Saleem	M		Rana	PhD		Contech School of Public Health	Lahore	Punjab	Pakistan		Contech International Health Consultants	Lahore	Punjab	Pakistan
Dr.	David	Laith		Rawaf	MD, MBBS	WHO Collaborating Centre	Imperial College London	London		United_Kingdom		North Hampshire Hospitals	Basingstroke		United_Kingdom		University College London Hospitals	London		United_Kingdom
Prof.	Salman			Rawaf	MD		Imperial College London	London		United_Kingdom
Dr.	Nicola			Reavley	PhD	Melbourne School of Population and Global Health	University of Melbourne	Melbourne	VIC	Australia
Prof.	Andre	M.N.	N.	Renzaho	PhD		Western Sydney University	Locked Bag 1797, Penrith 2751 NSW Australia	NSW	Australia
Dr.	Satar			Rezaei	PhD	School of Public Health	Kermanshah University of Medical Sciences	Kermanshah		Iran
Dr.	Mohammad Sadegh			Rezai	MD	Infectious Diseases Research Centre with Focus on Nosocomial Infection	Mazandaran University of Medical Sciences	Sari	Mazandaran	Iran
	Diego			Rios-Zertuche	MPA		Salud Mesoamerica 2015 Initiative	Panama		Panama
Dr.	Gholamreza			Roshandel	PhD	Golestan Research Center of Gastroenterology and Hepatology	Golestan University of Medical Sciences	Gorgan		Iran	Digestive Diseases Research Institute	Tehran University of Medical Sciences	Tehran		Iran
Prof.	Dietrich			Rothenbacher	MD	Institute of Epidemiology and Medical Biometry	Ulm University	Ulm		Germany
Dr.	Mahdi			Safdarian	MD		Sina Trauma & Surgery Research Center	Tehran		Iran
Ms.	Sare			Safi	MS	Ophthalmic Epidemiology Research Center	Shahid Beheshti University of Medical Sciences	Tehran		Iran
Dr.	Saeid			Safiri	PhD	Managerial Epidemiology Research Center, Department of Public Health, School of Nursing and Midwifery	Maragheh University of Medical Sciences	Maragheh		Iran
Dr.	Mohammad Ali			Sahraian	MD	MS Research Center, Neuroscience Institute	Tehran University of Medical Sciences	Tehran		Iran
Prof.	Payman			Salamati	MD	Sina Trauma and Surgery Research Center	Tehran University of Medical Sciences	Tehran	Tehran	Iran
Dr.	Abdallah	M.		Samy	PhD		Ain Shams University	Cairo		Egypt			Lawrence	Kansas	United_States
Dr.	Juan	Ramon		Sanabria	MD	J Edwards School of Medicine	Marshall Univeristy	Huntington	WV	United_States		Case Western Reserve University	Cleveland	OH	United_States
Dr.	Damian			Santomauro	PhD	School of Public Health	University of Queensland	Brisbane	QLD	Australia		Queensland Centre for Mental Health Research	Brisbane	QLD	Australia	Institute for Health Metrics and Evaluation	University of Washington	Seattle	WA	United_States
Prof.	Benn			Sartorius	PhD	Public Health Medicine, School of Nursing and Public Health	University of KwaZulu-Natal	Durban		South_Africa	UKZN Gastrointestinal Cancer Research Centre	South African Medical Research Council (SAMRC)	Durban		South_Africa
Dr.	David	C.		Schwebel	PhD		University of Alabama at Birmingham	Birmingham	Alabama	United_States
Prof.	Soraya			Seedat	PhD		Stellenbosch University	Cape Town	Western Cape	South_Africa
Dr.	Sadaf	G		Sepanlou	PhD	Digestive Diseases Research Institute	Tehran University of Medical Sciences	Tehran	Tehran	Iran
Mr.	Tesfaye			Setegn	MPH		Bahir Dar University	Bahir Dar	Amhara Regional State	Ethiopia
Dr.	Amira			Shaheen	PhD	Department of Public Health	National An-Najah University	Nablus		Palestine
Dr.	Masood	Ali		Shaikh	MD		Independent Consultant	Karachi		Pakistan
Dr.	Rahman			Shiri	PhD	Finnish Institute of Occupational Health, Work Organizations, Work Disability Program, Department of Public Health, Faculty of Medicine	University of Helsinki	Helsinki		Finland
Dr.	Inga	Dora		Sigfusdottir	PhD		Reykjavik University	Reykjavik		Iceland
Dr.	Jasvinder	A.		Singh	MD		University of Alabama at Birmingham and Birmingham Veterans Affairs Medical Center	Birmingham	Alabama	United_States
Dr.	Badr	H	A	Sobaih	MD		king Saud university	Riyadh	middle province	Saudi_Arabia
Dr.	Chandrashekhar	T		Sreeramareddy	MD	Department of Community Medicine	International Medical University	Kuala Lumpur	Selangor	Malaysia
Dr.	Rizwan			Suliankatchi Abdulkader	MD		Ministry of Health, Kingdom of Saudi Arabia	Riyadh		Saudi_Arabia
Dr.	Arash			Tehrani-Banihashemi	PhD	Preventive Medicine and Public Health Research Center	Iran University of Medical Sciences	Tehran	Tehran	Iran
Dr.	Mohamad-Hani			Temsah	MD		King Saud University	Riyadh		Saudi_Arabia		King Faisal Specialist Hospital and Research Center	Riyadh		Saudi_Arabia
Dr.	Abdullah	Sulieman		Terkawi	MD	Department of Anesthesiology	University of Virginia	Charlottesville	VA	United_States	Department of Anesthesiology	King Fahad Medical City	Riyadh		Saudi_Arabia	Outcomes Research Consortium	Cleveland Clinic	Cleveland	OH	United_States
Dr.	Alan	J		Thomson	PhD		Adaptive Knowledge Management	Victoria	BC	Canada
Prof.	Marcello			Tonelli	MD		University of Calgary	Calgary	Alberta	Canada
Dr.	Roman			Topor-Madry	PhD	Institute of Public Health, Faculty of Health Sciences	Jagiellonian University Medical College	Kraków		Poland	Faculty of Health Sciences	Wroclaw Medical University	Wroclaw		Poland
Dr.	Bach	Xuan		Tran	PhD		Johns Hopkins University	Baltimore	Maryland	United_States		Hanoi Medical University	Hanoi		Vietnam
Dr.	Kingsley	Nnanna		Ukwaja	MD	Department of Internal Medicine	Federal Teaching Hospital	Abakaliki	Ebonyi State	Nigeria
Dr.	Olalekan	A		Uthman	PhD	Warwick Medical School	University of Warwick	Coventry		United_Kingdom
Prof.	Tommi			Vasankari	PhD		UKK Institute for Health Promotion Research	Tampere		Finland
Dr.	Narayanaswamy			Venketasubramanian	FRCP	Raffles Neuroscience Centre	Raffles Hospital	Singapore		Singapore
Prof.	Vasiliy	Victorovich		Vlassov	MD		National Research University Higher School of Economics	Moscow		Russia
Prof.	Stein Emil			Vollset	DrPH	Center for Disease Burden	Norwegian Institute of Public Health	Bergen	NA	Norway	Department of Global Public Health and Primary Care	University of Bergen	Bergen		Norway	Institute for Health Metrics and Evaluation	University of Washington	Seattle	WA	United_States
Dr.	Elisabete			Weiderpass	PhD	Department of Medical Epidemiology and Biostatistics	Karolinska Institutet	Stockholm		Sweden	Department of Research	Cancer Registry of Norway, Institute of Population-Based Cancer Research	Oslo		Norway	Department of Community Medicine, Faculty of Health Sciences	University of TromsÃ¸, The Arctic University of Norway	TromsÃ¸		Norway	Genetic Epidemiology Group	Folkhälsan Research Center	Helsinki		Finland
Dr.	Robert	G		Weintraub	MBBS		Royal Children's Hospital	Melbourne	VIC	Australia		University of Melbourne	Melbourne	VIC	Australia		Murdoch Children's Research Institute	Melbourne	VIC	Australia
Dr.	Andrea			Werdecker	PhD	Competence Center Mortality-Follow-Up of the German National Cohort	Federal Institute for Population Research	Wiesbaden	Hessen	Germany
Dr.	Harvey	A		Whiteford	PhD
Dr.	Yuichiro			Yano	MD	Department of Preventive Medicine	Northwestern University	Chicago	Illinois	United_States
Dr.	Mehdi			Yaseri	PhD		Tehran University of Medical Sciences	Terhan	Tehran	Iran	Ophthalmic Research Center	Shahid Beheshti University of Medical Sciences	Tehran	Tehran	Iran
Mr.	Naohiro			Yonemoto	MPH	Department of Biostatistics, School of Public Health	Kyoto University	Kyoto		Japan
Prof.	Mustafa	Z		Younis	DrPH		Jackson State University	Jackson	MS	United_States
Prof.	Chuanhua			Yu	PhD	Department of Epidemiology and Biostatistics, School of Public Health	Wuhan University	Wuhan	Hubei	China	Global Health Institute	Wuhan University	Wuhan	Hubei	China
Dr.	Aisha	O		Jumaan	PhD		Independent Consultant	Seattle	Washington	United_States
Prof.	Theo			Vos	PhD	Institute for Health Metrics and Evaluation	University of Washington	Seattle	Washington	United_States
Prof.	Simon	I.		Hay	DSc	Oxford Big Data Institute, Li Ka Shing Centre for Health Information and Discovery	University of Oxford	Oxford		United_Kingdom	Institute for Health Metrics and Evaluation	University of Washington	Seattle	Washington	United_States
Prof.	Mohsen			Naghavi	PhD	Institute for Health Metrics and Evaluation	University of Washington	Seattle	Washington	United_States
Prof.	George	C.		Patton	MD	Murdoch Childrens Research Institute, Department of Paediatrics	University of Melbourne	Melbourne	Victoria	Australia
Prof.	Christopher	J	L	Murray	DPhil	Institute for Health Metrics and Evaluation	University of Washington	Seattle	Washington	United_States
Prof.	Ali	H.		Mokdad	PhD	Institute for Health Metrics and Evaluation	University of Washington	Seattle	Washington	United_States
